# Supplementary material for: Transcription factor ASCL2 is required for development of the glycogen trophoblast cell lineage
Source: PLoS Genet. 2018 Aug 10;14(8):e1007587. doi: 10.1371/journal.pgen.1007587 (PMC6105033; doi:10.1371/journal.pgen.1007587)
Supplement: S1 Table — S1.1 Table. Litters collected to assess the rescue of the Ascl2lacZ mutation in utero. S1.2 Table. Litters collected to assess the rescue of the Ascl2KO mutation in utero. S1.3 Table. Chi-square tests of rescue data. (XLSX) [file pgen.1007587.s010.xlsx]

## Sheet: S1.1 Ascl2lacZ
	S1.1 Table. Litters collected to assess the rescue of the Ascl2lacZ mutation in utero.
	Wild-type or +/Del7AI males were crossed to Ascl2+/lacZ females and litters were collected at the embryonic stages indicated for genotyping.
	male	stage (E)	# E	# R	number of embryos of each genotype
					+/+	+/Del7AI	Ascl2lacZ/+	Ascl2lacZ/Del7AI
	+/Del7AI	17.5	11	3	2	4	0	5
		17.5	11	3	4	3	0	4
		17.5	9	3	4	4	0	1
		17.5	5	3	2	1	0	2
		15.5	7	n.d.	1	3	0	3
		15.5	6	n.d.	2	3	0	1
		15.5	5	3	2	2	0	1
		15.5	7	n.d.	2	3	0	2
		15.5	9	2	4	2	0	3
		15.5	7	3	4	1	0	2
		15.5	7	3	6	0	0	1
		15.5	5	2	3	1	0	1
		15.5	4	2	2	1	0	1
		15.5	5	3	1	4	0	0
	Total		98		39	32	0	27
	+/+	18.5	11	4	10		1*
		17.5	11	6	9		2*
		16.5	4	8	4		0
		16.5	4	11	4		0
		16.5	3	12	3		0
		16.5	8	8	8		0
		12.5	8	n.d.	8		0
		12.5	7	n.d.	7		0
		12.5	10	n.d.	10		0
		12.5	6	n.d.	5		1
		12.5	12	n.d.	12		0
		12.5	7	n.d.	7		0
		12.5	8	n.d.	8		0
	Total		99		95		4
	#E: total number of embryos in litter (not including resorptions)
	#R: total number of resorptions in litter, when noted. n.d.: not determined.
	*: these 3 conceptuses were small and necrotic. They were not included in the estimation of the reversion frequency associated with the wild-type allele.

## Sheet: S1.2 Ascl2KO
	S1.2 Table. Litters collected to assess the rescue of the Ascl2KO mutation in utero.
	Wild-type or +/Del7AI males were crossed to Ascl2+/KO females and litters were collected at the embryonic stages indicated for genotyping.
	Male	stage (E)	# E	# R	Number of embryos of each genotype
					+/+	+/Del7AI	Ascl2KO/+	Ascl2KO/Del7AI
	+/Del7AI	17.5	5	10	3	2	0	0
		16.5	8	5	3	5	0	0
		16.5	7	6	1	5	0	1
		16.5	8	11	4	4	0	0
	Total		28	32	11	16	0	1
		18.5	11	6	11		0
	+/+	17.5	9	5	9		0
		16.5	5	6	5		0
		16.5	5	10	5		0
		16.5	7	11	7		0
		16.5	6	10	6		0
	Total		43	48	43		0
	#E: total number of embryos in litter.
	#R: total number of resorptions in litter.

## Sheet: S1.3 chi-square tests
	S1.3 Table. Chi-square tests of rescue data.
	Probability values were calculated using the chi-square test of statistical significance against the null hypothesis of Del7AI=WT (or M2=WT) allele in the viability of maternal Ascl2 mutant heterozygotes. The rescue frequency of the wild-type allele, 0.901%, is based on all crosses involving the Ascl2lacZ allele (3/333 Ascl2lacZ/+ progeny). The number of observed and expected progeny is given for…
	rescue by the Del7AI allele
	maternal allele	stage	genotype	number of progeny
				Observed	Expected	𝝌2 p-value
	Ascl2lacZ	in utero	+/+	39	48.56	1.03069e-170
			+/Del	32	48.56
			lacZ/Del	27	0.88
			total	98	98
		at birth	+/+	70	77.3	1.12345e-29
			+/Del	71	77.3
			lacZ/Del	15	1.4
			total	156	156
	Ascl2KO	in utero	+/+	11	13.87	0.204849
			+/Del	16	13.87
			KO/Del	1	0.25
			total	28	27.99
		at birth	+/+	28	31.22	0.133912
			+/Del	33	31.22
			KO/Del	2	0.57
			total	63	63.01
	rescue by the M2 allele
	maternal allele	stage	genotype	number of progeny
				Observed	Expected	𝝌2 p-value
	Ascl2lacZ	in utero	+/M2	38	38.649	0.271154
			lacZ/M2	1	0.351
			total	39	39
		at birth	+/M2	44	44.595	0.347634
			lacZ/M2	1	0.405
			total	45	45
