# Supplementary material for: Transcription factor ASCL2 is required for development of the glycogen trophoblast cell lineage
Source: PLoS Genet. 2018 Aug 10;14(8):e1007587. doi: 10.1371/journal.pgen.1007587 (PMC6105033; doi:10.1371/journal.pgen.1007587)
Supplement: S2 Table — S2.1 Table. Significantly down-regulated autosomal genes (Z-score < -1) identified by RNA-seq analysis of wild-type and Ascl2lacZ/+ mutant EPC at E7.5. S2.2 Table. Significantly up-regulated autosomal genes (Z-score > 1) identified by RNA-seq analysis of wild-type and Ascl2lacZ/+ mutant EPC at E7.5. (XLSX) [file pgen.1007587.s011.xlsx]

## Sheet: S2.1
S2.1 Table. Significantly down-regulated autosomal genes (Z-score < -1) identified by RNA-seq analysis of wild-type and Ascl2lacZ/+ mutant EPC at E7.5.
The RNA-seq data is from Branco, M.R. et al. Dev Cell 36, 152–163 (2016).
gene	Chr	mm9		Strand	Average RPKM from 3 E7.5 EPCs		WT/MUT	Z-score
		Start	End		Ascl2+/+	Ascl2lacZ/+
Ceacam9	chr7	17307278	17311459	+	353.386	91.9542	3.84306	-12.3883
Car2	chr3	14886426	14900769	+	145.764	58.485	2.49234	-6.10705
Ascl2	chr7	150152727	150155169	-	45.8015	5.07262	9.02917	-5.71024
Prl2a1	chr13	27893523	27900598	+	166.939	94.883	1.75941	-4.45312
Serpinb9e	chr13	33341481	33352715	+	107.385	51.3691	2.09046	-4.44579
Sept5	chr16	18621904	18630004	-	49.8029	14.5075	3.4329	-4.40126
Prl4a1	chr13	28108081	28115417	+	312.889	212.21	1.47443	-4.39359
Sct	chr7	148464230	148465032	-	74.2045	30.0557	2.4689	-4.32373
Prl2c5	chr13	13274982	13284190	+	39.5507	9.91494	3.989	-4.21371
1600015I10Rik	chr6	48879894	48883686	+	64.9516	27.4852	2.36315	-3.89691
Prl7c1	chr13	27865364	27872672	-	23.8277	4.83019	4.93309	-3.54875
Tpbpa	chr13	61040053	61043296	-	27.6539	7.06603	3.91364	-3.49399
Plau	chr14	21655884	21662610	+	47.0157	19.9559	2.35598	-3.30658
Lgals9	chr11	78776476	78798448	-	92.6627	53.0871	1.74548	-3.27811
Serpinb9g	chr13	33576659	33587867	+	49.2851	21.9383	2.24653	-3.24037
BC021767	chr3	94465752	94474618	-	14.1543	1.68567	8.39685	-3.13287
Pcsk6	chr7	73007057	73195220	+	16.5228	2.88922	5.71878	-3.09439
Serpine2	chr1	79790772	79855271	-	29.941	10.4994	2.85169	-3.0572
Pfn1	chr11	70465352	70468146	-	243.596	180.69	1.34814	-3.05393
Tnfrsf9	chr4	150288671	150320211	+	46.2241	21.1848	2.18195	-3.04975
Pcdh12	chr18	38426746	38444055	-	14.3338	2.11464	6.77835	-3.01285
S100a16	chr3	90341176	90347073	+	22.7217	6.48837	3.50191	-3.0036
Prl7d1	chr13	27800885	27808606	-	28.4311	10.2635	2.77013	-2.92061
1600012P17Rik	chr1	160888258	160910621	-	12.0262	1.42629	8.43182	-2.89002
Ceacam15	chr7	17256680	17261054	-	178.978	129.416	1.38297	-2.82226
Gp1bb	chr16	18620412	18622496	-	15.0636	3.11474	4.83624	-2.80253
Id2	chr12	25778666	25780957	-	16.5332	4.0132	4.11972	-2.76209
Mt2	chr8	96696518	96697467	+	101.652	65.9292	1.54183	-2.75949
Ccr1l1	chr9	123891782	123893241	-	11.9122	1.76041	6.76671	-2.74547
Tmem132e	chr11	82202402	82259834	+	11.3808	1.77733	6.4033	-2.64746
Prl6a1	chr13	27404496	27411121	+	22.3079	7.8825	2.83006	-2.62539
Liph	chr16	21953899	21995615	-	17.8272	5.35885	3.32669	-2.58938
Pdcd4	chr19	53966721	54004351	+	33.2531	15.2762	2.1768	-2.58056
Hcls1	chr16	36935069	36963298	+	15.8	4.31185	3.66433	-2.56168
Psg29	chr7	17788826	17801105	+	225.071	174.454	1.29014	-2.53235
Ppp2r2c	chr5	37259752	37346317	+	9.49431	1.36168	6.9725	-2.46829
Inhbb	chr1	121312042	121318825	-	10.652	2.12242	5.01877	-2.38647
Cxcr2	chr1	74200563	74207812	+	18.8757	6.85427	2.75386	-2.36994
Rufy4	chr1	74172115	74194797	+	8.73363	1.24736	7.00168	-2.36962
Basp1	chr15	25293040	25343519	-	140.599	103.651	1.35646	-2.36412
Cdx2	chr5	148112381	148118846	-	8.38988	1.13221	7.41019	-2.35197
Rab8b	chr9	66691479	66767512	-	40.8045	22.1542	1.84184	-2.35049
Derl3	chr10	75356143	75358686	+	19.6284	7.61984	2.57596	-2.3005
1500009L16Rik	chr10	83185610	83225506	+	12.6865	3.44974	3.67753	-2.29943
Pla2g2f	chr4	138306448	138313541	-	27.389	13.0401	2.10036	-2.25668
Cdkn1c	chr7	150644255	150646955	-	230.648	185.218	1.24528	-2.22778
Actb	chr5	143664794	143668433	-	278.853	228.844	1.21853	-2.21947
Ralbp1	chr17	66197785	66234634	-	72.0486	48.1075	1.49766	-2.18409
AI836003	chr15	97998237	98000565	+	13.8867	4.52389	3.06963	-2.18208
AA467197	chr2	122462722	122466927	+	16.1847	5.95283	2.71883	-2.17466
Enpp3	chr10	24493620	24556001	-	12.3786	3.68806	3.35639	-2.16812
Rassf4	chr6	116583026	116623854	-	11.1326	3.02623	3.67871	-2.15434
Irs3	chr5	138084260	138086942	-	48.3339	29.5269	1.63694	-2.13137
Dyrk2	chr10	118296405	118305959	-	16.7376	6.64775	2.51778	-2.08647
Hand1	chr11	57642207	57646320	-	269.725	223.42	1.20726	-2.08518
Leprel1	chr16	25959374	26105870	-	12.4502	4.20912	2.95791	-2.01909
Mrfap1	chr5	37186106	37188011	-	148.894	116.36	1.2796	-1.99759
Ckap4	chr10	83989050	83996781	-	25.74	13.3327	1.93058	-1.9849
Mpzl1	chr1	167522312	167564672	-	83.4893	59.8499	1.39498	-1.97448
Nid1	chr13	13529869	13604542	+	86.3597	62.4201	1.38352	-1.96266
Efnb2	chr8	8617434	8661239	-	14.0678	5.43085	2.59036	-1.95596
Ier3	chr17	35958629	35959868	+	34.055	19.7893	1.72088	-1.94412
Scarb2	chr5	92872899	92934634	-	15.3561	6.34887	2.41871	-1.93336
Pros1	chr16	62854133	62929172	+	19.6352	9.28235	2.11533	-1.92522
Plxnd1	chr6	115904829	115945023	-	8.14759	2.03386	4.00597	-1.91602
Alas1	chr9	106135786	106150457	-	18.1924	8.34158	2.18093	-1.91237
Emilin1	chr5	31215775	31223651	+	24.6243	13.0093	1.89282	-1.89335
1700086L19Rik	chr12	75389722	75396932	+	16.9998	7.68477	2.21214	-1.87487
Mxd4	chr5	34516536	34530369	-	10.1654	3.31789	3.0638	-1.8648
Tpm4	chr8	74658874	74677041	+	179.297	145.848	1.22934	-1.85502
Mt1	chr8	96702989	96704225	+	75.5883	54.4791	1.38747	-1.85092
Ppp1r3b	chr8	36438795	36451178	+	7.96353	2.1528	3.69915	-1.82692
Tap2	chr17	34340472	34353266	+	5.96017	1.11094	5.36498	-1.8236
Itga3	chr11	94905788	94938115	-	7.15928	1.79692	3.98419	-1.79182
C1qtnf6	chr15	78353776	78360055	-	19.2994	9.83905	1.96151	-1.75257
Plekho1	chr3	95792352	95799924	-	10.3912	3.796	2.73742	-1.75098
Ccbp2	chr9	121807473	121820182	+	4.72112	0.687459	6.86749	-1.73443
Sod1	chr16	90220987	90226567	+	102.249	78.9914	1.29443	-1.72754
Cep164	chr9	45575029	45636774	-	26.6536	15.4491	1.72525	-1.72678
Lysmd2	chr9	75473539	75485580	+	9.07988	3.0826	2.94552	-1.71966
Tns1	chr1	73956805	74171021	-	7.11923	1.9523	3.64658	-1.7155
Aif1l	chr2	31805780	31828962	+	11.6384	4.70571	2.47326	-1.71484
S100a11	chr3	93324410	93330209	+	159.618	130.525	1.2229	-1.70801
Col3a1	chr1	45368383	45406551	+	6.42323	1.62568	3.95111	-1.69103
Ermap	chr4	118848062	118862616	-	3.16116	0.130989	24.1329	-1.67004
Syde1	chr10	78047248	78054709	-	12.5335	5.47079	2.29098	-1.6645
Sox15	chr11	69468816	69470229	+	10.1855	3.97781	2.56058	-1.64948
Myh3	chr11	66891802	66915793	+	3.69877	0.372056	9.94145	-1.64883
Peg3	chr7	6656603	6683132	-	28.6501	17.4645	1.64047	-1.64717
Tnfaip8	chr18	50139081	50266827	+	6.76832	1.94864	3.47335	-1.63243
Tpm2	chr4	43527583	43536637	-	48.4903	33.775	1.43569	-1.62242
Id1	chr2	152561987	152563146	+	5.67479	1.40906	4.02736	-1.60272
Gprc5a	chr6	135015669	135034727	+	6.01965	1.68304	3.57666	-1.56254
Rtn1	chr12	73312739	73510041	-	9.0472	3.57837	2.52831	-1.53911
Pitrm1	chr13	6547403	6579385	+	59.7395	44.0642	1.35574	-1.53855
Upp1	chr11	9018106	9036173	+	23.1456	13.7981	1.67744	-1.53788
Serpinb9f	chr13	33415946	33427239	+	26.5974	16.5088	1.6111	-1.5366
Crispld2	chr8	122516338	122576693	+	7.12747	2.39059	2.98147	-1.53539
Tmsb10	chr6	72907341	72908742	-	68.6857	51.946	1.32225	-1.52412
Idh1	chr1	65205190	65233053	-	16.4115	8.80346	1.86421	-1.51511
Pappa2	chr1	160641862	160887870	-	3.22947	0.369315	8.74448	-1.50769
Spata21	chr4	140644248	140668675	+	2.54603	0.10757	23.6686	-1.49692
Ctsl	chr13	64464522	64471614	-	141.43	117.351	1.20519	-1.49682
Hpgd	chr8	58773349	58799843	+	6.53504	2.13714	3.05785	-1.49342
Sparc	chr11	55208002	55233582	-	63.3409	47.6637	1.32891	-1.48798
Adamts9	chr6	92722693	92893486	-	17.4337	9.75618	1.78694	-1.47237
Sri	chr5	8046078	8069379	+	40.8487	28.7007	1.42327	-1.45666
Cts7	chr13	61453822	61459531	-	202.572	174.439	1.16128	-1.4489
Rgl3	chr9	21775971	21793897	-	4.16544	0.904937	4.60301	-1.44798
Cts8	chr13	61348108	61356709	-	79.8938	62.8884	1.27041	-1.42314
Sema4c	chr1	36605487	36615194	-	31.3985	21.1316	1.48586	-1.41656
Lgals1	chr15	78757155	78760895	+	150.858	127.518	1.18303	-1.39889
Hpca	chr4	128788814	128799280	-	3.78455	0.805786	4.69672	-1.39032
Tgm2	chr2	157942138	157972172	-	31.6604	21.5553	1.4688	-1.38523
Mpzl2	chr9	44850508	44862098	+	37.1399	26.1259	1.42157	-1.38471
Epor	chr9	21763343	21768020	-	2.21106	0.107711	20.5277	-1.38128
Ncam1	chr9	49310257	49607027	-	5.56614	1.84531	3.01638	-1.36675
Agpat9	chr5	101274732	101328121	+	14.5185	8.06782	1.79956	-1.35733
Ccrl2	chr9	110957339	110959774	-	3.94616	0.945434	4.17391	-1.35675
Plk2	chr13	111185252	111191052	+	10.4354	5.09065	2.04991	-1.35642
Rps26-ps1	chr8	109963051	109963463	-	19.6708	12.0548	1.63179	-1.35215
Cnn2	chr10	79451329	79458807	+	47.8279	35.4872	1.34775	-1.35201
Ctla2b	chr13	60996712	60998808	-	29.1621	19.737	1.47753	-1.34783
Adig	chr2	158328348	158333934	+	3.41344	0.694232	4.91686	-1.34167
Serpinb9c	chr13	33241144	33251611	-	30.0506	20.5334	1.4635	-1.33815
Aoc3	chr11	101191919	101203252	+	2.47778	0.263165	9.41529	-1.33767
Chst2	chr9	95301348	95307689	-	11.9845	6.35155	1.88686	-1.31547
Fam168a	chr7	107855165	107990142	+	18.3655	11.2237	1.63632	-1.31293
Sez6l2	chr7	134085658	134114120	+	7.45403	3.17702	2.34623	-1.31175
Prl2b1	chr13	27475208	27482715	-	2.26793	0.220082	10.305	-1.29829
Gadd45a	chr6	66985090	66987451	-	8.1477	3.68647	2.21016	-1.29684
Myb	chr10	20844736	20880790	-	2.21369	0.202022	10.9576	-1.29429
Gm15821	chr17	34348257	34351404	-	2.00821	0.122747	16.3606	-1.29161
4933407C03Rik	chr8	119780919	119985403	+	15.4392	9.08508	1.6994	-1.28309
Asah1	chr8	42425551	42460127	-	14.3059	8.22327	1.73968	-1.2815
Arpc2	chr1	74283071	74314783	+	114.243	95.8382	1.19204	-1.2698
Calm3	chr7	17500728	17509463	-	89.8067	73.6128	1.21999	-1.26678
Fam117a	chr11	95198332	95243186	+	7.69932	3.4831	2.21048	-1.26083
Ednrb	chr14	104213842	104243390	-	4.47673	1.41711	3.15907	-1.26029
Rap1a	chr3	105530185	105604248	-	26.4754	18.0724	1.46497	-1.25899
Ptger3	chr3	157229856	157307722	+	3.75327	1.01802	3.68683	-1.25221
Dbpht2	chr12	75398461	75401455	+	4.02231	1.17021	3.43724	-1.25163
Cfl1	chr19	5490485	5494029	+	270.812	242.555	1.1165	-1.24713
Cgnl1	chr9	71474316	71619409	-	21.0184	13.6916	1.53513	-1.24362
Kdelr3	chr15	79346838	79358169	+	28.0279	19.4721	1.43939	-1.24141
Chn1	chr2	73448717	73613403	-	4.43198	1.42794	3.10376	-1.24097
Prdm1	chr10	44156983	44248307	-	6.06369	2.45732	2.46761	-1.23545
Serpinb9b	chr13	33119285	33133753	+	45.9116	34.8215	1.31849	-1.23427
Palm	chr10	79256317	79283641	+	57.1712	44.7368	1.27795	-1.23174
Ccnd3	chr17	47642000	47736632	+	46.3573	35.2783	1.31404	-1.22619
Prex2	chr1	10983546	11293763	+	5.90012	2.38205	2.47691	-1.22245
Hs1bp3	chr12	8320239	8350630	+	16.9152	10.5153	1.60863	-1.22196
Chdh	chr14	30822209	30853652	+	14.2455	8.4406	1.68774	-1.21875
Pard6g	chr18	80243634	80316379	+	25.7943	17.7745	1.4512	-1.215
Rps6ka2	chr17	7374464	7507662	+	4.6988	1.64705	2.85285	-1.21144
Tgfb3	chr12	87397694	87419991	-	2.97173	0.667855	4.44966	-1.20763
Pgm1	chr5	64484175	64519594	+	37.5623	27.8108	1.35064	-1.20607
Myo18a	chr11	77576748	77679482	+	7.79353	3.70423	2.10395	-1.20599
Pla2g4f	chr2	120125693	120139901	-	2.97459	0.672763	4.42146	-1.20527
Gsn	chr2	35111927	35163420	+	44.5643	33.9651	1.31206	-1.19607
Cmtm8	chr9	114698463	114753270	-	19.0982	12.3938	1.54094	-1.19469
Dstn	chr2	143741056	143769060	+	76.453	62.4177	1.22486	-1.19101
Ttyh1	chr7	4071010	4088308	+	2.17714	0.306082	7.11292	-1.18735
Midn	chr10	79611017	79621113	+	40.0295	30.0988	1.32994	-1.18586
Mmp28	chr11	83254270	83276573	-	4.46072	1.56452	2.85117	-1.17989
Aldh1a3	chr7	73535778	73572403	-	2.08124	0.27312	7.62025	-1.1784
Tmc5	chr7	125740811	125818600	+	2.34345	0.398889	5.87496	-1.17425
Vash2	chr1	192771527	192803175	-	2.79571	0.628005	4.45173	-1.17152
Chsy1	chr7	73254401	73318675	+	20.7739	13.88	1.49668	-1.17108
Card9	chr2	26207696	26216438	-	9.01254	4.68462	1.92386	-1.1694
Optn	chr2	4941688	4985097	-	13.0519	7.72209	1.6902	-1.16936
Myl6	chr10	127927916	127930931	-	65.5769	52.8526	1.24075	-1.16924
Hap1	chr11	100208641	100217455	-	4.80129	1.8019	2.66457	-1.16723
Gna14	chr19	16510157	16685308	+	2.01414	0.257872	7.8106	-1.16516
Kbtbd11	chr8	15011025	15033330	+	2.51444	0.496776	5.06151	-1.16273
Prune2	chr19	17030608	17298422	+	12.5506	7.39224	1.69781	-1.1551
Psg19	chr7	19374474	19383859	-	10.0016	5.50365	1.81726	-1.14228
Brpf3	chr17	28938035	28975491	+	13.4101	8.1899	1.63739	-1.1232
Gm20442	chr17	35880268	35901136	-	1.25768	0	#DIV/0!	-1.12146
Tagln2	chr1	174430178	174437511	+	104.351	88.817	1.1749	-1.11768
Hsd17b7	chr1	171879666	171899372	-	6.87546	3.31307	2.07525	-1.11605
A330049M08Rik	chr4	134925491	134954142	-	1.85525	0.239877	7.73419	-1.11601
Ddr1	chr17	35818512	35841566	-	9.54334	5.25206	1.81707	-1.11564
9530008L14Rik	chr13	41858517	41943053	-	2.29333	0.446987	5.13064	-1.11535
Heyl	chr4	122910799	122927118	+	1.53068	0.104658	14.6255	-1.11512
C1galt1	chr6	7794842	7822047	+	31.5563	23.3302	1.35259	-1.11035
Ak3	chr19	29095323	29122451	-	10.4257	5.9538	1.7511	-1.10495
6030455H03Rik	chr11	69262050	69267178	+	1.46789	0.0912977	16.0781	-1.10244
Cdhr5	chr7	148454984	148462685	-	3.50761	1.13542	3.08926	-1.1009
Prr16	chr18	51277392	51579698	+	2.62718	0.640828	4.09966	-1.09879
Kitl	chr10	99478264	99563047	+	7.87362	4.08917	1.92548	-1.09418
1300014I06Rik	chr13	34719709	34744550	-	12.9596	7.97697	1.62462	-1.08894
Sos1	chr17	80793092	80879793	-	24.1768	17.1906	1.40639	-1.08619
Gm12958	chr4	128314715	128315691	+	1.33118	0.0540762	24.6168	-1.08508
Gng12	chr6	66846391	66971344	+	29.6154	21.8815	1.35344	-1.07771
Mfap3l	chr8	63111624	63155526	+	2.29301	0.505466	4.53644	-1.06855
Prosapip1	chr2	130458575	130468539	-	3.1635	0.988376	3.2007	-1.06748
Rps11	chr7	52377757	52379766	-	91.064	77.2293	1.17914	-1.06644
Gcnt4	chr13	97694644	97720867	+	3.28462	1.0647	3.08503	-1.06446
Adam19	chr11	45868004	45960845	+	22.7554	16.1634	1.40784	-1.05667
Pak1	chr7	104937051	105060891	+	15.2506	9.99147	1.52636	-1.04676
Ppp1r14b	chr19	7049538	7051814	+	26.1191	19.0958	1.36779	-1.04447
Als2cl	chr9	110782374	110803034	+	9.14069	5.19441	1.75972	-1.04229
Nfkbie	chr17	45692665	45700118	+	2.78062	0.813331	3.41881	-1.03773
Dnajb9	chr12	45306884	45311055	-	37.3407	28.9692	1.28898	-1.02805
2310030G06Rik	chr9	50547796	50554626	-	37.814	29.4159	1.28549	-1.02423
Cald1	chr6	34548500	34725473	+	96.2208	82.6089	1.16478	-1.01788
Tgfbr2	chr9	115993415	116084383	-	4.75204	2.0922	2.27131	-1.0167
Rps12	chr10	23504990	23507015	-	68.4133	57.0485	1.19921	-1.01463
Adamts7	chr9	90057816	90102909	+	11.1531	6.84935	1.62834	-1.01433
Nostrin	chr2	68973857	69027387	+	46.5619	37.2755	1.24913	-1.01421
Gm12166	chr11	45864856	45865823	-	6.855	3.58619	1.9115	-1.01161
Myo1d	chr11	80295628	80593527	-	14.8591	9.84098	1.50992	-1.0097
Hspa5	chr2	34627490	34632051	+	208.043	188.036	1.1064	-1.00526
Amz1	chr5	141200081	141229264	+	2.63361	0.780537	3.3741	-1.00289
Mtap9	chr3	82161994	82199190	+	9.92796	5.93783	1.67199	-1.00174
2900073G15Rik	chr17	71342996	71352218	-	40.5839	32.0496	1.26629	-1.00139

## Sheet: S2.2
S2.2 Table. Significantly up-regulated autosomal genes (Z-score > 1) identified by RNA-seq analysis of wild-type and Ascl2lacZ/+ mutant EPC at E7.5.
The RNA-seq data is from Branco, M.R. et al. Dev Cell 36, 152–163 (2016).
gene	Chr	mm9		Strand	Average RPKM from 3 E7.5 EPCs		WT/MUT	Z-score
		Start	End		Ascl2+/+	Ascl2lacZ/+
Gjb2	chr14	57717437	57723539	-	0.656208	7.30232	0.0898628	1.76636
Prl8a9	chr13	27649878	27656473	-	68.6241	94.3369	0.727436	1.74154
Dio3	chr12	111517278	111519307	+	2.33749	8.40554	0.278089	1.73931
AI662270	chr11	83037078	83040106	+	17.2685	29.8707	0.578107	1.6908
Nppb	chr4	147359897	147361314	+	74.0045	97.1104	0.762066	1.66053
Ctsk	chr3	95303208	95313284	+	12.7165	23.1457	0.549409	1.66052
Gm52	chr5	135034016	135036041	-	1.26008	5.92101	0.212814	1.59105
Ctsq	chr13	61136388	61141992	-	0.0271908	2.8379	0.0095813	1.54983
Htra1	chr7	138079625	138129174	+	13.8433	24.0675	0.575189	1.53477
Car4	chr11	84771288	84779546	+	7.43824	14.7401	0.504625	1.44807
Hbegf	chr18	36664583	36675459	-	4.21907	10.0795	0.418579	1.43835
Gm5900	chr7	112098429	112098803	-	1.34542	5.30263	0.253726	1.43362
Lsr	chr7	31742428	31768188	-	4.51364	10.0374	0.449682	1.41677
Akap12	chr10	5987073	6080212	-	34.6848	47.7437	0.726481	1.40852
Pfpl	chr19	12502395	12506600	+	188.262	216.935	0.867823	1.36283
Rarres2	chr6	48519697	48522669	-	4.78697	10.2877	0.465308	1.35327
Gm5436	chr12	85599282	85599923	-	1.03801	4.28889	0.242022	1.34294
Tead3	chr17	28468616	28487750	-	4.06276	8.98741	0.45205	1.33473
Mycn	chr12	12942902	12948720	-	6.96238	13.0607	0.53308	1.32996
Cldn6	chr17	23816332	23819413	+	6.91632	12.9477	0.534173	1.32782
Gadd45b	chr10	80392836	80394949	+	4.44264	9.44777	0.470231	1.32605
Ttc9	chr12	82732356	82765928	+	23.7337	33.8633	0.700868	1.29695
Inhba	chr13	16103684	16119044	+	1.68057	5.15867	0.325776	1.29318
Cldn7	chr11	69778281	69781387	+	4.25287	9.10605	0.467038	1.28473
Rsad2	chr12	27127618	27141317	-	1.56978	4.95769	0.316635	1.28364
Mustn1	chr14	31692443	31694794	+	4.84261	9.78921	0.494689	1.24675
Sdc4	chr2	164249747	164269387	-	13.9895	21.6603	0.645858	1.24202
Prl7a1	chr13	27725249	27734362	-	111.967	132.018	0.848123	1.24003
Isg15	chr4	155573533	155574927	-	3.8818	8.26347	0.469755	1.23996
Col4a1	chr8	11198423	11312826	-	16.283	24.2173	0.67237	1.23016
Lmcd1	chr6	112223752	112280419	+	3.95211	8.29947	0.476189	1.22721
Ctsz	chr2	174252994	174264540	-	90.2119	107.655	0.837974	1.22447
Hsd3b6	chr3	98609427	98618366	-	6.80221	12.2086	0.557166	1.22447
Lama1	chr17	68046605	68171985	+	12.2545	19.1481	0.639987	1.21686
Itga7	chr10	128370869	128395333	+	14.8258	22.3037	0.664724	1.21656
Uck2	chr1	169156221	169215258	-	29.6879	39.9026	0.74401	1.21585
Fosl1	chr19	5447703	5455945	+	125.602	145.643	0.862396	1.21066
Pdpn	chr4	142857334	142889467	-	5.53795	10.3905	0.532983	1.18902
Sbsn	chr7	31536490	31541152	+	37.5805	48.8434	0.769408	1.17955
Chrdl2	chr7	107154914	107183238	+	1.89184	5.09104	0.371603	1.17029
Plbd1	chr6	136560591	136610449	-	0.569715	2.7387	0.208024	1.17022
Apoe	chr7	20281458	20284515	-	8.34226	13.957	0.59771	1.15653
Dag1	chr9	108108286	108166255	-	76.9023	92.1169	0.834834	1.1504
Sohlh2	chr3	54985950	55013879	+	0.731165	2.98793	0.244706	1.13485
Aqp8	chr7	130605808	130611517	+	3.20443	6.87645	0.466001	1.13479
Cldn4	chr5	135420996	135422804	-	4.42654	8.57979	0.515927	1.12311
Apoa4	chr9	46048779	46051542	+	1.78209	4.71421	0.378025	1.1179
Aqp3	chr4	41039755	41045216	-	3.34559	6.9949	0.47829	1.11015
Prl7b1	chr13	27693688	27702451	-	2.15669	5.24374	0.411288	1.10965
Rcn1	chr2	105226448	105239476	-	13.9149	20.5038	0.678646	1.0972
Grem2	chr1	176763916	176851950	-	23.1799	31.4419	0.737229	1.09698
Dab2	chr15	6249788	6390712	+	2.19197	5.2129	0.42049	1.08934
Parvb	chr15	84062473	84146118	+	6.29226	10.8922	0.577684	1.08862
Tacstd2	chr6	67484053	67485816	-	10.326	15.9502	0.647385	1.08295
Gm9513	chr9	36283223	36284765	+	5.39949	9.65593	0.559189	1.08145
L1td1	chr4	98393425	98405171	+	8.57161	13.7142	0.625019	1.07854
Prl8a2	chr13	27437552	27446085	+	64.4633	77.4308	0.832527	1.06771
Apom	chr17	35265942	35268995	-	0.642187	2.58877	0.248067	1.0548
Tcf7l1	chr6	72576372	72739248	-	30.278	39.2987	0.770458	1.05266
Ctsr	chr13	61260575	61265617	-	0	1.16324	0	1.05249
Mmp9	chr2	164766280	164781350	+	88.7054	103.508	0.856988	1.05194
Rpl10l	chr12	67384368	67385388	-	0.313529	1.87339	0.167359	1.04796
Esyt3	chr9	99210386	99258949	-	3.77942	7.28012	0.519143	1.04677
Cubn	chr2	13197965	13413551	-	0.932438	3.02663	0.308078	1.04418
Atp2a3	chr11	72774671	72806546	+	0.82645	2.84098	0.290903	1.02873
Ttr	chr18	20823751	20832825	+	3.48399	6.8488	0.5087	1.01545
Trip10	chr17	57388874	57402846	+	16.2825	22.8113	0.713794	1.01335
Cd68	chr11	69477715	69479655	-	6.47942	10.7494	0.602769	1.01093
Bst2	chr8	74058163	74061336	-	37.4799	46.9059	0.799043	1.00296
Ly6e	chr15	74785481	74790335	+	25.8861	33.7263	0.767535	1.01545
Gm7257	chr9	36239469	36242523	+	1.833	4.34591	0.421776	1.01093
Apobr	chr7	133728456	133732626	+	57.7798	69.0762	0.836465	1.00296
