# Supplementary material for: Transcription factor ASCL2 is required for development of the glycogen trophoblast cell lineage
Source: PLoS Genet. 2018 Aug 10;14(8):e1007587. doi: 10.1371/journal.pgen.1007587 (PMC6105033; doi:10.1371/journal.pgen.1007587)
Supplement: S3 Table — (XLSX) [file pgen.1007587.s012.xlsx]

## Sheet: Prl genes
S3 Table. RPKM values for all expressed Prl genes, from RNA-seq analysis of wild-type and Ascl2lacZ/+ mutant EPC at E7.5, as well as their expression pattern in the placenta.
The RNA-seq data is from Branco, M.R. et al. Dev Cell 36, 152–163 (2016); the placental expression data from Simmons, D. G.,et al. BMC Genomics 9, 352 (2008).
Genes significantly up- and down-regulated in the mutants are highlighted in green and orange, respectively.
gene	RPKM				expressing cell types in vivo*
	Ascl2+/+	Ascl2lacZ/+	z-score	WT/KI	EPC	P-TGC	SpA-TGC	C-TGC	SpT	GlyT	S-TGC	Dec
Prl2a1	166.939	94.883	-4.45312	1.75941
Prl2b1	2.26793	0.220082	-1.29829	10.305
Prl3b1	0.812906	0.0469325	-0.826048	17.3207
Prl3c1	4.1066	3.29708	-0.297512	1.24553
Prl3d1	221.225	216.719	-0.215302	1.02079
Prl3d2	69.2734	73.451	0.349688	0.943124
Prl3d3	44.1726	46.3868	0.232673	0.952267
Prl4a1	312.889	212.21	-4.39359	1.47443
Prl5a1	165.107	149.185	-0.898096	1.10672
Prl6a1	22.3079	7.8825	-2.62539	2.83006
Prl7a1	111.967	132.018	1.28364	0.848123
Prl7a2	0.619399	1.62975	0.673696	0.380057
Prl7b1	2.15669	5.24374	1.13479	0.411288
Prl7c1	23.8277	4.83019	-3.54875	4.93309
Prl7d1	28.4311	10.2635	-2.92061	2.77013
Prl8a1	11.5317	10.1502	-0.296689	1.13611
Prl8a2	64.4633	77.4308	1.08862	0.832527
Prl8a8	0.0942883	0.125939	0.0674454	0.74868
Prl8a9	68.6241	94.3369	2.01423	0.727436
*EPC, E8.5 ectoplacental cone
P-TGC, parietal trophoblast giant cell
SpA-TGC, spiral-associated trophoblast giant cell
C-TGC, canal trophoblast giant cell
SpT, spongiotrophoblast cell
GlyT, glycogen trophoblast cell
S-TGC, sinusoidal trophoblast giant cell
Dec, decidua
